# Supplementary material for: Dissipation Behavior and Risk Assessment of Three Pesticide Residues Under Combined Application in Greenhouse-Grown Cabbage
Source: Foods. 2025 Aug 28;14(17):3006. doi: 10.3390/foods14173006 (PMC12427750; doi:10.3390/foods14173006)
Supplement: Supplementary file 1 [file foods-14-03006-s001.zip]

Archive with 1 entries (1 files):
- foods-3777521-supplementary.pdf
